# Supplementary material for: Bayesian mixed model analysis uncovered 21 risk loci for chronic kidney disease in boxer dogs
Source: PLoS Genet. 2023 Jan 24;19(1):e1010599. doi: 10.1371/journal.pgen.1010599 (PMC9897549; doi:10.1371/journal.pgen.1010599)
Supplement: S3 Table — (XLSX) [file pgen.1010599.s003.xlsx]

## Sheet: Sheet1
	S3 Table. Risk allele frequency of top 50 BayesR markers in 75 breeds
	Breed	BICF2S23128680	BICF2S23450214	BICF2P865971	BICF2P455596	TIGRP2P360082	TIGRP2P240182	BICF2P963882	BICF2S2336067	BICF2S23054624	BICF2G630296198	BICF2P292067	BICF2S23454133	BICF2S23054623	BICF2P412190	BICF2P1188210	BICF2P718938	BICF2P515777	BICF2P94251	BICF2P56458	BICF2P1261670	TIGRP2P407227	BICF2P686280	BICF2P155823	BICF2S23036843	BICF2P720430	TIGRP2P407148	BICF2P506957	BICF2S2435042	BICF2S23421089	TIGRP2P240132	BICF2S23030029	BICF2P483847	BICF2P547535	BICF2G630745991	BICF2S22944761	BICF2S22963174	BICF2G630746191	BICF2G630495908	BICF2P820347	BICF2G630773785	BICF2P1410711	BICF2P426684	BICF2G630762815	BICF2P1443519	BICF2P969730	BICF2P257298	BICF2S23512155	BICF2G630762689
	Afghan Hound	0.75	0.9	1	0.6	0.75	0.8889	0.9	0.9	0.2	NA	0.3	0.9	0	0	0	0.7	0.85	0.95	0.95	0	0.3	0.05	0.95	0	0.35	0	0	0.2	1	0.3	0.8	0.95	0.15	1	1	0.3	0.9	1	0.05	0.2	0	0.85	0.85	0	0.4	0	0.1	1
	Akita	0.65	0	0.75	0.75	0.75	0.05	0.05	0.05	0	NA	0	0.05	0	0	0	1	0.6	0.6	0.55	0.35	0.95	0	0.65	0.15	1	0.05	0.05	0.75	1	0	0.75	0.7	0.25	0.95	0.9	0.75	0.35	1	0.15	0.2	0.05	0.95	0.15	0.65	1	0.6	1	0.65
	Alaskan Malamute	0.6	0.25	0.2	0.3	0.2	0.45	0.45	0.45	0.1	NA	0.3	0.35	0.1	0.1	0.1	0.3	0.65	0.7	0.65	0	0.4	0.2	0.5	0.4	0.55	0.05	0	0.55	0.55	0	0.55	0.75	0.25	0.85	0.7	0.55	0.35	1	0.85	0.15	0.65	0.6	0.5	0.2	0.8	0.1	0.7	0.2
	American Cocker Spaniel	0.65	0.7	0.65	0.8	0.7	0.7	0.7	0.7	0.25	NA	0.55	0.7	0	0.15	0.15	0.95	0.3	0.3	0.3	0	0.15	0	1	0.6	0	0.65	0.05	0.95	0.95	0.55	0.95	0.8	0.95	0.55	1	0.95	0.9	1	0.15	1	0.625	0.1	0	0.25	0.3	0	0.75	0.8
	American Hairless Terrier	0.25	0.25	0.85	0.25	0.8	0.85	0.85	0.85	0.2	NA	0.25	0.85	0.05	0.1	0.1	0.85	0.25	0.25	0.55	0.1	0.65	0.75	0.95	0.45	0.2	0.45	0.05	0.2	0.9	0.25	0.9	0.6	0.9	0.9	0.8	0.25	0.5	0.75	0.8	0.95	1	0.5	0	0.05	0.55	0.2	0.85	0.65
	Australian Shepherd	0.65	0.9	0.75	0.75	0.45	0.9	0.9	0.9	0.8	NA	0.85	0.9	0.4	0.1	0.1	0.8	0.7	0.7	0.5	0.05	0.4	0.4	1	0.45	0.35	0.1	0.05	1	1	0.8	1	0.55	0.95	0.8	1	0.9	0.85	1	0.7	0.9	0.94444	0.6	0	0.55	0.4	0.1	0.85	0.05
	Australian Terrier	0.65	0.85	0.75	0.8	0.55	1	1	1	0.45	NA	0.35	1	0.25	0	0	0.95	0.8	0.8	0.8	0.1	0.1	0.55	0.85	0.2	0.05	0.65	0	0.35	1	0.3	1	0.9	0.75	1	1	0.55	0.5	0.9	0.75	0.55	0.7222	0.8	0.4	0.1	0.2	0	0.1	0.4
	Basenji	0.95	0.8	0.65	0.75	0.65	0.85	0.9	0.85	0	NA	0.95	0.95	0	0	0	0.95	0.4	0.4	0.55	0.1	0.45	0.05	0.9	0.95	0	0.4	0	0.95	1	0.95	1	0.5	0.45	0.95	0.9	1	0.75	0.1	0.9	0.05	0	0.4	1	0.75	0.05	0.05	0.05	1
	Basset Hound	0.45	0.2	0.8	0.75	0.55	0.3	0.3	0.3	0.05	NA	0.55	0.3	0	0.05	0.05	1	0.55	0.55	0.55	0	0.2	0.1	1	0.6	0	0.15	0	0.65	0.65	0.55	0.65	0.2	0.9	0.85	1	1	1	1	0.75	1	0.8	0.4	0.55	0	0.45	0.1	0	0.55
	Beagle	0.4	0.3	0.9	0.2	0.65	0.35	0.6	0.35	0.25	NA	0.35	0.5	0	0.1	0.1	0.9	0.45	0.45	0.1	0	0.45	0.7	0.95	0.25	0.6	0.05	0	0.95	1	0.4	1	0.6	0.8	0.5	0.75	1	0.8	1	0.95	0.65	0.2	0.6	0.2	0.15	0	0.55	0.2	0.4
	Belgian Sheepdog	0.45	0.75	0.75	0.6	0.75	1	1	1	0	NA	0.75	1	0	0.1	0.1	0.7	0.7	0.9	0.55	0	0.8	0.45	1	0.2222	0.25	0.1	0.1	0.45	1	0.75	1	0.65	0.55	1	0.85	1	0.4	1	0.75	0.7	0.1667	0.35	0	0.1	0	0.2	0.65	0.6
	Belgian Tervuren	0.55	0.7	0.95	0.9	0.95	0.9	0.9	0.9	0.05	NA	0.7	0.9	0	0.05	0.05	0.95	0.25	0.7	0.25	0	0.65	0.1	0.9	0.7	0.05	0.25	0.25	0.7	1	0.7	1	0.8	0.7	0.9	1	0.85	0.15	1	0.8	0.95	0	0.95	0.05	0.15	0.1	0	0.9	0.35
	Bloodhound	0.45	0.7	0.3	0.5	0.3	1	1	1	0.2	NA	0.7	1	0	0	0	0.8	0.9	0.9	0.85	0	0	0.6	0.8	1	0.25	0.15	0.15	0.45	1	0.7	1	1	1	0.3	1	0.65	1	1	0.95	0.75	0.8889	1	0	0	0.95	0.75	0.5	0.9
	Border Collie	0.65	0.65	0.6	0.7	0.45	0.8	0.8	0.8	0.35	NA	0.6	0.8	0	0.15	0.15	0.5	0.75	0.75	0.85	0.4	0.45	0.45	0.8	0.4	0.95	0.7	0.7	0.5	0.9	0.6	0.85	0.65	0.65	0.95	1	0.9	0.8	1	0.8	0.45	0.25	0.75	0	0.05	0.35	0.1	0.4	0.5
	Borzoi	0.2	0.85	0.7	0.25	0.7	0.85	0.85	0.85	0	NA	0.65	0.85	0	0	0	0.9	0.25	0.25	0.2	0	0.5	0.15	1	0.8125	0.55	0.4	0.05	0.7	1	0.65	0.95	0.5	0.85	1	0.65	0.9	0.5	1	0.5	0.9	0.1111	0.7	0	0	0.9	0.45	0	0
	Boston Terrier	0.2	0.25	0.5	0.2	0.45	0.35	0.35	0.35	0.3	NA	0.35	0.35	0.3	0.4	0.4	0.6	0.3	0.3	0.3	0.1	0.45	0.65	0.85	0.3	0.75	0.05	0	0.6	0.85	0.3	0.85	0.25	0.35	1	0.95	0.7	1	1	0.95	0.45	0.65	0.8	0	0	0.55	0.05	0.65	0.05
	Boxer	0.25	0.05	0.1	0.1	0.1	0.2	0.2	0.2	0.85	NA	0.2	0.2	0.85	0.85	0.85	0.2	0	0	0	0.15	0.15	0.75	0.65	0	0.1	0.15	0.15	0.2	0.2	0	0.2	0	0	0.65	0.65	0.2	0.65	0.9	0.5	0.45	0	1	0.4	0.35	0.8	0.25	0.65	0.4
	Briard	0.65	0.3	0.3	0.55	0.8	0.3	0.35	0.3	0	NA	0.7	0.35	0	0.1	0.1	0.75	0.8	0.8	0.95	0	0.3	0.05	0.9	0.15	0.05	0.05	0.05	0.75	1	0.7	0.9	0.75	0.75	0.95	1	1	0.85	1	0.65	1	0.3	0.5	0	0.35	0.65	0	0.65	0.3
	Brittany	0.45	0.85	0.7	0.5	0.5	0.95	0.85	0.95	0.2	NA	0.65	0.85	0.2	0.1	0.1	0.95	0.65	0.65	0.65	0.05	0.25	0.25	1	0.4	0.15	0.35	0.3	0.55	1	0.65	0.9	0.45	0.55	0.6	1	0.95	0.85	0.85	0.65	0.95	0.625	0.55	0.15	0.05	0.05	0.45	0.6	0.4
	Bull Terrier	0	0.35	0.1	0.9	0.1	0.35	0.35	0.35	0.55	NA	0.35	0.35	0.55	0.95	0.95	0.05	0.35	0.35	0.35	0	0	0.35	1	1	0.95	0	0	0.4	0.5	0.35	0.4	1	0.4	1	1	0.4	1	1	0.85	1	0	1	0	0	0	0.3	1	0.3
	Bullmastiff	0.4	0.2	0.15	0.75	0.15	0.5	0.5	0.5	0.55	NA	0.4	0.5	0.55	0.7	0.7	0.5	0.65	0.65	0.65	0.7	1	0.6	0.9	0.75	0.7	0.35	0.2	0.4	0.5	0.1	0.5	0.85	0.1	0.75	1	0.5	0.9	0.9	1	0.65	0.5	0.15	0	0.15	0.2	0	0.9	0.9
	Cairn Terrier	0.7	0.3	0.4	0.6	0.65	1	1	1	0.3	NA	0.25	1	0.1	0.1	0.15	0.7778	0.55	0.55	0.5	0.1	0.75	0.3	0.7222	0.5556	0.6111	0.05	0.05	0.3	1	0.3	1	0.4	0.25	0.55	0.95	1	0.8	0.8	0.6	0.4	0.4	0.5	0.2222	0.05	0.05	0.4	0.7	0.65
	Cardigan Welsh Corgi	1	1	0.3	0.2	0.25	1	1	1	0.2	NA	0.65	1	0.05	0.25	0.25	0.95	0.15	0.15	0.3	0	0.55	0.1	1	0.75	0.6	0.5	0	0.35	1	0.65	1	0.85	0.65	0.85	0.95	0.65	0.45	1	0.65	0.4	0.95	0.9	0.3	0	0.2	0.15	0.75	0.15
	Cavalier King Charles Spaniel	0.75	0.9	1	1	1	0.95	0.95	0.95	0	NA	0.85	0.95	0	0.3	0.3	1	0.05	0.05	0.05	0	0	0.45	1	0.75	0.65	0	0	0.4	1	0.85	1	0.75	0.4	0.5	1	0.4	0.9	1	0.8	1	0.75	0.9	0.7	0.25	0.2	0.35	0.8	0.25
	Chihuahua	0.65	0.85	0.9	0.3	0.85	0.9	0.9	0.9	0	NA	0.75	0.9	0	0	0	0.6	0.45	0.45	0.4	0.1	0.5	0.45	0.95	0.5	0.45	0.15	0.1	0.6	0.75	0.7	0.95	0.8	0.65	0.4	0.9	0.7	0.6	0.95	0.55	0.85	0.625	0.8	0.35	0.3	0.25	0.05	0.7	0.6
	Chow Chow	0.95	0	0.6	0.4	0.6	0	0	0	0.05	NA	0.65	0	0	0	0	0.65	0.3	0.3	0.3	0.05	0.5	0.3	0.85	0	0.75	0	0.15	0.95	1	0.65	1	0.95	0.9	0.95	0.9	0.95	0.9	1	0.45	0.45	0.8	0.6	0.45	0.9	0.8	0.8	1	0.7
	Collie	0	0.2	0.7	0	0	0.2	0.2	0.2	0.95	NA	1	0.2	0	0.45	0.45	0.85	1	1	0.7	0	0.3	0	1	0.45	0.1	0.4	0.1	0.35	1	1	1	0.55	1	1	0.9	1	0.05	1	1	0.45	0	0.75	0.7	0	1	0.55	0.1	0.05
	Dachshund	0.35	0.85	0.85	0.85	0.8	0.9	0.8	0.9	0	NA	0.75	0.9	0	0.25	0.25	0.25	0.95	0.95	0.95	0.05	0.55	0.45	0.55	0.4	0.5	0.25	0.3	0.95	1	0.2	1	0.5	0.9	0.5	0.95	0.95	0.15	1	0.35	0.9	0.55	0.35	0.05	0	0.05	0.55	0.75	0.65
	Doberman Pinscher	0.7	0.75	0.5	0.05	0.05	0.95	1	0.95	0	NA	0.45	1	0	0	0	0.95	0.95	0.95	0.95	0	0	0.75	0.75	0.1	0.8	0.3	0.3	0.7	1	0.45	1	0.2	0.95	0.8	1	1	1	0.95	0.85	0.9	0.95	0.4	0.05	0	0.2	0	0.05	0.95
	English Springer Spaniel	0.8	0.85	0.95	0.9	0.95	0.85	0.85	0.85	0	NA	0.3	0.85	0	0.25	0.25	0.85	0.7	0.7	0.7	0	0.45	0.15	0.85	0.2	0.15	0.45	0.65	0.85	1	0.85	0.9	0.6	0.4	0.75	1	0.85	0.75	1	0.7	0.75	0.45	0.3	0.4	0.25	0.1	0	0.4	0.85
	Flat Coated Retriever	0.85	0.35	0.5	0.4	0.45	0.85	0.35	0.85	0.2	NA	0.35	0.35	0.05	0.2	0.2	0.3	0.75	0.75	0.75	0.8	0.8	0.9	1	0.5	0.05	0.05	0.05	0.3	0.95	0.35	0.4	0.15	1	0.85	1	0.4	0.75	1	0.35	1	0.9375	0.9	0.8	0	0	0	0.55	0.2
	Foxhound	0.8	0.4	0.75	0.5	0.75	0.4	0.85	0.4	0.6	NA	0.55	0.5	0.15	0.1	0.1	0.8	0.55	0.55	0.55	0.1	0.55	0.65	0.8	0.25	0.7	0.5	0	0.8	0.95	0.8	1	0.4	0.85	0.8	0.8	0.9	0.7	1	0.55	0.7	1	0.6	0.1	0.2	0.25	0.25	0.35	0.6
	French Bulldog	0.1	0.7	0.25	0.1	0.15	0.7	0.7	0.7	0.35	NA	0.6	0.7	0.35	0.2	0.2	0.4	0.45	0.45	0.45	0.2	0.8	0.55	0.45	0.7222	1	0.5	0.15	0.4	0.55	0.6	0.8	0.5	0.4	1	0.95	0.8	0.1	1	0.7	0.65	0.5556	0.7	0.1	0	0	0	0.95	0.15
	German Shepherd Dog	0.25	0.5	0.35	0.3	0.35	0.5	0.5	0.5	0.15	NA	0.5	0.5	0.15	0	0.05	0.35	1	1	1	0	0.7	0.7222	0.9	0.3	0.25	0.05	0.05	0.45	0.55	0.5	0.55	0.85	0.5	0.2	0.7	0.6	0.2	1	0.1	0.15	0.3889	0	0.15	0	0.6	0.05	0.4	0.65
	German Shorthaired Pointer	0.75	0.4	0.6	0.75	0.5	0.9	0.85	0.9	0.3	NA	0.45	0.85	0.15	0.2	0.2	0.5	0.25	0.3	0.25	0.1	0.8	0	0.75	0.45	0.1	0.05	0.05	0.8	0.8	0.45	0.8	0.7	0.5	0.4	1	0.85	0.5	1	0.85	0.8	0.6111	0.6	0.5	0.05	0.1	0.05	0.4	0
	Giant Schnauzer	0.5	0.45	0.6	0.6	0.9	0.95	0.95	0.95	0.35	NA	0.2	0.95	0	0	0	0.75	0.25	0.25	0.3	0	0.05	0.35	0.9	0.9	0.2	0.4	0.5	0.7	1	0.35	1	0.6	0.4	0.95	0.7	0.9	0.95	0.95	0.35	1	0.75	0.15	0.15	0.45	0.25	0.05	0.65	0.2
	Golden Retriever	0.9	0.55	0.85	0.3	0.45	1	1	1	0.05	NA	1	1	0.05	0.3	0.3	0.45	0.35	0.35	0.35	0.15	0.25	0.05	0.6667	0.6111	0.7222	0.55	0.55	0.45	0.9	0.5	0.45	0.65	0.5	1	1	0.45	0.65	1	0.65	0.95	0.1111	0.95	0.05	0.35	0.3	0	0.95	0.3
	Great Dane	1	1	0.25	0	0	1	1	1	0	NA	1	1	0	0.25	0.25	1	0.6667	0.6667	0.75	0	0	0	1	0.9167	0.5	0	0	0	1	1	1	1	1	0.5833	0	0	0.0833	1	0.4167	0.3333	0.3333	0.25	0	0.1667	0.4167	0.3333	1	0.4167
	Greyhound	0.5	0.95	0.95	0.5	0.8	0.95	0.95	0.95	0.15	NA	0.95	0.95	0.15	0.55	0.55	0.35	0.75	0.75	0.75	0.1	0.85	0	0.65	0.55	0.65	0.25	0.25	0.35	0.7	0.95	0.65	0.75	0.6	0.95	1	0.7	0.95	1	0.45	1	0.2778	0.45	0.05	0.05	0.65	0.1	0.3	0.75
	Havanese	0.6	0.6	0.75	0.55	0.75	0.8	0.8	0.8	0.3	NA	0.65	0.8	0.2	0.3	0.25	0.65	0.9	0.9	0.95	0	0.5	0.25	0.8333	0.7	0.5556	0.55	0.45	0.8	0.8	0.6	0.8	0.45	0.5	0.5	1	0.8	0.85	1	0.75	0.45	0.5	0.6	0.5	0.6	0.25	0	0.65	0.45
	Irish Water Spaniel	0.3	0.3	0.8	0.45	0.95	0.5	0.55	0.5	0.25	NA	0.4	0.55	0	0.15	0.15	0.5	0.1	0.1	0.1	0.05	0.65	0.45	0.85	0.85	0.65	0	0	0.5	0.8	0.3	0.6	0.4	0.9	0.8	1	0.45	0.45	1	0.85	1	0.7	0.5	0.1	0.65	0.1	0.3	0.15	0.2
	Irish Wolfhound	0.05	1	1	0.2	0.45	1	1	1	0	NA	0.95	1	0	0	0	0.45	0.35	0.35	0.35	0	0	0.35	0.95	0.75	0.1	0	0	0.4	1	0.95	1	0.35	0.1	1	1	0.94444	1	0.4	0.05	0.75	0.6667	0.25	0	0.1	0.9	0.3	0.3	0.5
	Keeshond	0	1	0.95	0.75	0.7	1	1	1	0.05	NA	0.95	1	0	0	0	1	0.7	0.7	0.7	0.5	0.25	0.05556	1	0.6667	0.2	0	0	1	1	0.95	1	0.35	1	0.7	1	0	0.65	1	0.95	0.35	1	0.1	0.3	0	0.3	0.55	0.85	0.6
	Kuvasz	0.35	0.6	0.4	0.75	0.45	0.65	0.65	0.65	0.6	NA	0.4	0.65	0.45	0.55	0.55	0.75	0.65	0.65	0.65	0.1	0.5	0.3	0.6	0.75	0.45	0.15	0	0.65	1	0.3	0.95	0.85	0.45	0.8	1	0.9	0.65	1	0.6	0.4	0.6	0.65	0.5	0	0.05	0.2	0.8	0.55
	Labrador Retriever	0.65	0.25	0.55	0.25	0.35	0.65	0.65	0.65	0	NA	0.7	0.65	0	0	0	0.55	0.65	0.65	0.65	0.1	0.15	0.25	0.85	0.3	0.15	0.2	0.15	0.6	0.9	0.45	0.8	0.3	0.25	0.75	1	0.7778	0.5	1	0.8	0.9	0.6	0.6	0.2	0.3	0.4	0	0.55	0.45
	Leonberger	0.05	0.95	0.6	0.35	0.15	0.95	0.95	0.95	0.2	NA	0.65	0.95	0.2	0.1	0.15	0.95	1	1	1	0.3	0.7	0.35	1	0.35	0.25	0.3	0.3	1	1	0.65	1	0.65	0.65	1	1	1	1	1	0.9	1	0.65	0.8	0	0.05	0.35	0.7	0.55	0.65
	Mastiff	0.1667	0.125	0.2917	0.6667	0.25	0.5833	0.5833	0.5833	0.2917	NA	0.2917	0.5833	0.25	0.2083	0.2083	0.5833	0.91667	0.91667	0.91667	0.2917	0.2917	0.08333	1	0.8182	0.25	0.2917	0.2917	0.5417	0.5833	0.125	0.5833	0.7083	0.125	0.91667	1	0.5417	0.91667	1	0.91667	0.25	0.94444	0.7083	0.125	0.375	0	0.2917	0.95833	0.5
	Miniature Bull Terrier	0	0.05	0.55	0.55	0.55	0.05	0.05	0.05	0.75	NA	0.05	0.05	0.75	0.85	0.85	0	0.35	0.35	0.35	0	0.25	0.35	1	0.9	1	0	0	0.1	0.1	0.05	0.1	1	0.05	1	1	0.1	0.7	1	0.7	1	0.1	1	0	0	0	0.05	1	0.2
	Miniature Pinscher	0.35	0.65	0.9	0.05	0	0.9	0.9	0.9	0.05	NA	0.2	0.9	0.05	0.15	0.15	0.25	1	1	1	0.25	0.65	0.45	1	0.4	0.45	0.45	0.25	0.25	1	0.15	0.95	0.85	0.2	0.95	1	0.95	0.9	1	0.7	0.45	0.2778	0.85	0	0	0.55	0.1	0.75	0.6
	Miniature Poodle	0.4	0.75	0.7	0.75	0.55	0.8	0.9	0.8	0.3	NA	0.8	0.9	0.1	0	0	0.8	0.3	0.3	0.35	0.45	0.7	0.45	0.85	0.55	0.6	0.15	0.15	0.35	0.8	0.5	0.75	0.6	0.8	0.6	0.8	0.45	0.7	0.95	0.55	0.7	0.1667	0.4	0	0	0.35	0.2	0.8	0.15
	Miniature Schnauzer	0.05	0	0.1	0.1	0.05	0.35	0.35	0.35	0	NA	0.85	0.35	0	0	0	0.85	0.85	0.85	0.85	0.55	0.95	0.2	0.95	0.55	0.1	0.35	0	0.45	0.85	0.5	0.75	0.65	0.55	0.1	1	0.8	0.8	1	1	0.2	0.94444	1	0.15	0.15	0.95	0.5	0.1	0.05
	Newfoundland	0.1	0.65	0.3	0.35	0.3	0.7	0.7	0.7	0.1	NA	0.8	0.7	0.1	0	0	0.2	0.65	0.65	0.65	0.05	0.6	0.1	0.45	0.15	0.3	0	0	0.15	0.3	0.2	0.2	0.3	0.3	1	1	0.3	0.6	1	0.4	0.95	0.95	0.3	0.05	0	0.15	0.5	0.2	0.4
	Norwich Terrier	1	0	1	0.05	0.95	0.8	1	0.8	0.15	NA	0	1	0	0	0	1	0.35	0.35	0.35	0.25	0.3	0	1	0.1	0.3	0.25	0.25	0.2	1	0	1	0.7	0.2	1	0.85	1	0.9	1	0.95	1	0.2	0.6	0.05	0	0.45	0	0.25	0.15
	Old English Sheepdog	0.3	0.85	0.7	0.7	0.45	0.85	0.85	0.85	0.2	NA	0.75	0.85	0	0.3	0	0.65	0.6	0.6	0.6	0	0.35	0.05	1	0.35	0.25	0.35	0.35	0.55	0.75	0.75	0.7	0.75	0.85	0.45	0.8	0.7	0.7	1	0.65	0.75	0.3	0.8	0.05	0.05	0.1	0.1	0.6	0.65
	Papillon	0.35	0.4	0.6	0.8	0.6	0.45	0.5	0.45	0.3	NA	0.5	0.45	0.2	0.25	0.25	0.35	0.7	0.7	0.7	0.1	0.15	0.25	1	0.55	0.25	0.1	0.1	0.3	0.65	0.55	0.65	0.55	0.4	0.5	0.95	0.6	0.4	1	0.6	0.55	0.7222	0.9	0	0.1	0.25	0.1	0.45	0.2
	Pekingese	0.8	0.9	0.3	0.7	0.7	0.9	0.9	0.9	0.1	NA	0.05	0.9	0	0	0	0.35	0.15	0.15	0	0.25	0.05	0.25	0.8	0.05556	0.8	0.45	0.45	0.35	0.5	0	0.5	0.8	0.05	0.6111	1	0.5	1	1	0.25	1	0	0.85	0.35	0.35	0.4	0.5	0.45	1
	Pembroke Welsh Corgi	0.9	0.95	0.75	0.3	0.3	1	1	1	0.3	NA	0.95	1	0	0.3	0.3	0.15	0.8	0.8	0.7	0	0.1	0.35	0.9	0.45	0.45	0.15	0	0.15	1	0.95	1	0.6	0.95	0.8	0.2	1	0.8	1	0.5	0.45	0.94444	0.65	0.5	0	0.2	0.45	0.95	0.2
	Petit Basset Griffon Vendeen	0.6	0.65	0.9	0.95	0.85	0.7	0.85	0.7	0.1	NA	0.45	0.85	0.05	0	0	0.95	0.8	0.8	0.8	0.2	0.75	0.2	1	0.7	0	0	0	0.65	1	0.45	0.85	0.25	0.8	0.4	0.95	0.65	0.75	1	0.45	0.45	0.55	0.6	0.1	0.05	0.75	0.2	0.95	0.8
	Pomeranian	0	0.65	0.85	0.6	0.8	0.7	1	0.7	0.3	NA	0.75	1	0.2	0.05	0.05	0.45	0.65	0.65	0.65	0.05	0.35	0.05	0.95	0.3	0.15	0.3	0.3	0.35	0.95	0.75	0.95	0.8	0.8	0.45	0.55	0.9	0.8	1	0.55	0.2	0.75	0.8	0.1	0.05	0.45	0.1	0.65	0.55
	Pug	0.2	0.95	0.15	0.85	0	0.95	0.95	0.95	0.2	NA	0.95	0.95	0	0	0	0.4	0.5	0.5	0.65	0.2	0.5	0.15	1	0.6	0.3	0.85	0.25	0.35	1	0.6	0.7	0.5	1	1	1	0.95	0.05	0.7	0.7	1	0.9	0.3	0	0.05	0.05	0	0.25	1
	Rottweiler	0.0909	0.8636	0.5455	0.5455	0.5455	0.8636	1	0.8636	0.5455	NA	0.8182	1	0.1818	0.4091	0.4091	0.3636	0.6364	0.6364	0.7727	0.2273	0.3182	0.2273	0.8182	0.5	0.7273	0.1364	0	0.3182	0.8182	1	0.8182	0.5	1	1	0.7727	0.5455	0.7727	1	0.4091	0.2727	0.25	0.6818	0.1364	0.8636	0.4091	0.1364	0.7273	0.4545
	Saluki	0.65	0.65	0.65	0.75	0.6	0.9	0.9	0.9	0	NA	0.85	0.9	0	0	0	1	0.95	1	0.9	0	0.25	0	0.7222	0.9	0.25	0.2	0	0.8	1	0.85	1	0.9	0.65	1	1	0.9	0.7	0.8	0.05	0.35	0.4167	0.7	0.15	0.2	0.25	0.45	0.35	0.8
	Samoyed	0.7	0.25	0.7	0.65	0.45	0.6	0.6	0.6	0.15	NA	0.1	0.6	0.05	0.05	0	0.8	1	1	0.95	0.15	0.15	0.5	0.45	0.1667	0.65	0	0.15	0.5	1	0.25	1	0.75	0.5	0.9	0.95	0.6	0.95	1	0.7	0.55	0.55	1	0.15	0.25	0.65	0.95	0.45	0.6
	Scottish Deerhound	0.25	1	0.75	1	0.65	1	1	1	0	NA	0.7	1	0	0.5	0.5	0.65	0.25	0.25	0.25	0	0.9	0.3	1	0	0.35	0	0.5	0.35	1	0.7	0.65	0	0.3	1	1	0.7	0.85	1	1	0.7	0.7	1	0.35	0.05	0.3	0.35	0	0.65
	Scottish Terrier	0.95	0.9	0.75	0.85	0.7	0.95	0.95	0.95	0.05	NA	0.05	0.95	0	0	0	0.95	0.4	0.4	0.7	0	0.5	0.2	1	0.05556	0.35	0.05	0.05	0.9	0.95	0.9	0.95	0.7	0	0.95	0.8	0.95	0.35	1	0.3	0.95	0.25	0.6	0	0.05	0.15	0.1	0.15	0
	Shar Pei	0.45	0.1	0.65	0.5	0.65	0.45	0.45	0.45	0.05	NA	0.1	0.4	0.05	0	0	0.8	0.2	0.25	0.3	0.05	0.7	0.4	0.65	0.55	0.8	0.15	0	0.85	0.9	0.1	0.9	1	0.2	0.95	0.4	0.9	0.85	1	0.45	0.1	0.8	0.95	0.45	0.55	0.55	0.75	1	0.65
	Shetland Sheepdog	0.1	0.8	0.5	0	0	0.9	0.9	0.9	0.25	NA	0.9	0.9	0	0.25	0.25	0.6	0.55	0.55	0.55	0.1	0.45	0.15	0.94444	0.2	0	0.35	0.25	0.55	1	0.8	1	0.25	0.95	0.4	0.95	1	0.35	1	0.8	0.9	0.7143	1	0.8	0.1	0.25	0.6	0.25	0
	Shih Tzu	0.7	0.95	0.9	0.9	0.9	0.95	0.95	0.95	0	NA	0.75	0.95	0	0	0	0.4	0.25	0.15	0.1	0	0.5	0.7	0.95	0.1	0.4	0.55	0.4	0.3	0.5	0.1	0.3	0.7	0.85	0.25	1	0.45	1	1	0.4	0.9	0.4	0.9	0.1	0.15	0.95	0.85	0.75	0.5
	Siberian Husky	0.95	0.15	0.05	0.2	0.25	0.6	0.6	0.6	0.05	NA	0.05	0.6	0	0	0	0.85	0.8	0.9	0.8	0	0.05	0.2	0.45	0.1111	0.55	0.45	0	0.75	1	0.15	1	0.85	0.35	1	0.9	0.4	0.4	1	0.65	0	0.7778	1	0.35	0.05	0.85	0.6	0.5	0.35
	Staffordshire Bull Terrier	0.25	0	0.5	0.55	0.25	0	0.4	0	0.7	NA	0	0.45	0.7	0.15	0.15	0.3	0.5	0.45	0.5	0	0.6	0.6	0.75	0.5556	0.15	0.05	0	0.05	0.3	0	0.3	0.7	0.6	0.85	0.85	0.05	1	1	0.25	0.9	0.3	0.25	0	0.55	0.25	0	1	0.25
	Standard Poodle	0.45	0.75	0.8	0.35	0.75	0.75	0.9	0.75	0.45	NA	0.85	0.9	0.35	0.2	0.2	0.8	1	1	1	0.4	0.45	0.55	0.6111	0.25	0.25	0.05	0.05	0.75	1	0.85	1	0.15	0.85	0.95	0.95	0.85	0.95	0.9	0.5	0.6	0.91667	0.4	0.3	0.75	0.3	0.2	0.3	0.35
	Toy Poodle	0.7	0.55	0.6	0.65	0.65	0.6	0.75	0.6	0.15	NA	0.6	0.75	0.1	0.1	0.1	0.75	0.5	0.55	0.6	0.15	0.4	0.75	0.75	0.65	0.5	0.3	0.2	0.65	0.9	0.45	0.75	0.7	0.8	0.55	0.6	0.85	0.85	1	0.65	0.6	0.625	0.2	0.05	0	0.15	0.35	0.65	0.5
	West Highland White Terrier	0.95	0.4	0.45	1	0.9	0.95	0.95	0.95	0	NA	0.2	0.95	0	0	0	0.4	0.6	0.6	0.6	0.5	0.75	0.6	0.75	0.3	0.6	0.15	0.15	0.35	0.9	0.2	1	0.45	0.15	0.4	1	1	0.1	0.6	0.25	0.55	0.5	0.6	0	0.05	0.15	0.05	0.25	0.4
	Whippet	0.65	0.9	0.9	0.55	0.85	0.9	0.9	0.9	0	NA	0.7	0.9	0	0.15	0.15	0.85	0.1	0.1	0.1	0.25	0.35	0.15	0.9	0.3	1	0.65	0.4	0.8	0.95	0.7	0.45	0.2	0.75	1	1	0.9	0.5	0.95	0.3	0.95	0.3	0.15	0	0.05	0.65	0.05	0.7	0.05
	Yorkshire Terrier	0.6	0.3	0.7	0.45	0.65	0.7	0.7	0.7	0.1	NA	0.05	0.7	0.05	0	0	0.4	0.7	0.7	0.65	0.15	0.3	0.15	1	0.8	0.1	0.15	0.15	0.45	1	0.05	0.95	0.75	0.05	0.6	0.95	0.95	0.4	0.9	0.7	0.75	0.8	0.7	0.05	0.4	0	0.1	0.5	0.6
	Risk allele	T	C	G	G	A	G	T	T	T	C	T	A	A	T	A	G	T	T	T	C	G	T	T	A	G	T	A	A	T	T	G	C	C	T	C	T	C	A	C	C	T	A	A	C	G	T	G	A
	Mean frequency among breeds	0.499435	0.568515	0.617829	0.524163	0.52994	0.719144	0.743111	0.719292	0.213829	NA	0.540799	0.737111	0.113091	0.165565	0.162232	0.650996	0.56893	0.581597	0.571192	0.12692	0.432132	0.317179	0.854242	0.466263	0.411549	0.235708	0.146556	0.533465	0.85802	0.501667	0.807353	0.608777	0.573667	0.768148	0.894303	0.716793	0.674969	0.95	0.6139	0.659413	0.529211	0.627201	0.204448	0.184737	0.359677	0.248152	0.561142	0.460283
	Stdev of frequency among breeds	0.297363	0.319591	0.25809	0.280831	0.283197	0.280168	0.270553	0.280262	0.229083	NA	0.297791	0.275958	0.188839	0.215916	0.215586	0.271451	0.271536	0.276089	0.27424	0.17354	0.266382	0.239879	0.161484	0.276621	0.290438	0.211632	0.172978	0.2557	0.216929	0.302365	0.23655	0.248739	0.309939	0.242597	0.184126	0.275487	0.277734	0.140463	0.255899	0.297081	0.310686	0.273007	0.245257	0.232702	0.293877	0.250508	0.304501	0.277494
[truncated: 2 more columns]
