# Supplementary material for: Bayesian mixed model analysis uncovered 21 risk loci for chronic kidney disease in boxer dogs
Source: PLoS Genet. 2023 Jan 24;19(1):e1010599. doi: 10.1371/journal.pgen.1010599 (PMC9897549; doi:10.1371/journal.pgen.1010599)
Supplement: S12 Table — (XLSX) [file pgen.1010599.s012.xlsx]

## Sheet: Sheet1
S12 Table Information of boxer samples used in this study
ID	Index	CKD_status	sex	origin	risk alleles load	Diagnosis age1	Diagnosis criteria2
2610	1	control	female	Sweden	12	8	clin
2613	2	control	male	Sweden	13	10	clin
2617	3	control	male	Sweden	15	7.5	clin
2618	4	control	male	Sweden	19	12	clin
2619	5	control	male	Sweden	10	NA	clin
2626	6	control	male	Sweden	16	12	clin
2635	7	control	male	Sweden	15	11	clin
2636	8	control	female	Sweden	15	NA	clin
2637	9	control	female	Sweden	17	NA	clin
2645	10	control	female	Sweden	16	8	clin
2646	11	control	female	Sweden	21	10	clin
2650	12	control	female	Sweden	17	NA	clin
2652	13	control	female	Sweden	15	NA	clin
2653	14	control	female	Sweden	12	NA	clin
2671	15	control	female	Sweden	13	8	clin
2673	16	control	female	Sweden	15	9	clin
BO001	17	control	female	Norway	17	10.9	clin+chem
BO002	18	control	female	Norway	16	10.4	clin
BO003	19	control	female	Norway	11	9.8	clin+chem
BO004	20	control	male	Norway	13	10.9	clin+chem
BO005	21	control	male	Norway	11	9.8	clin
BO007	22	control	male	Norway	14	9.2	clin
BO008	23	control	male	Norway	18	8	clin+chem
BO009	24	control	female	Norway	15	11.3	clin
BO011	25	case	female	Norway	17	0.9	clin+chem
BO012	26	case	female	Norway	15	0.6	clin+chem
BO013	27	case	female	Norway	22	0.9	clin+chem
BO014	28	case	female	Norway	24	4	clin+chem
BO015	29	case	female	Norway	21	2.4	clin+chem
BO016	30	case	female	Norway	15	2.2	clin
BO018	31	case	female	Norway	22	4.3	clin+chem
BO022	32	case	female	Norway	21	2.3	clin+chem
BO025	33	control	female	Norway	19	10.5	clin+chem
BO026	34	control	female	Norway	15	11.5	clin
BO028	35	control	female	Norway	16	8	clin+chem
BO030	36	control	male	Norway	19	12.6	clin
BO031	37	control	male	Norway	16	11.9	clin+chem
BO032	38	control	female	Norway	15	10.9	clin+chem
BO034	39	case	female	Norway	19	2.2	clin+chem
BO035	40	case	female	Norway	20	0.6	clin+chem
BO036	41	case	female	Norway	20	3.9	clin+chem
BO038	42	case	male	Norway	21	1.4	clin+chem
BO039	43	case	female	Norway	22	0.4	clin+chem
BO040	44	case	female	Norway	17	0.3	clin+chem
BO042	45	case	female	Norway	15	1.4	clin+chem
BO043	46	case	female	Norway	21	4.6	clin+chem
BO049	47	case	male	Norway	21	3.3	clin+chem
BO051	48	case	female	Norway	17	5	clin+chem
BO053	49	case	female	Norway	22	4.7	clin+chem
BO055	50	case	male	Norway	16	5.1	clin+chem
BO057	51	control	male	Norway	14	10.4	clin+chem
BO058	52	control	female	Norway	18	10.2	clin+chem
BO059	53	control	male	Norway	18	11.9	clin+chem
BO060	54	control	female	Norway	15	10.3	clin+chem
BO062	55	control	male	Norway	13	10.8	clin+chem
BO063	56	control	male	Norway	16	10.8	clin
BO065	57	control	male	Norway	16	11.5	clin+chem
BO066	58	case	female	Norway	20	0.6	clin
BO068	59	case	female	Norway	18	5	clin+chem
BO070	60	control	female	Norway	17	8	clin+chem
BO079	61	control	male	Norway	16	8	clin+chem
BO087	62	control	female	Norway	14	8	clin+chem
BO088	63	control	female	Norway	14	8	clin
BO098	64	control	female	Norway	22	7	clin
BO102	65	control	male	Norway	15	10	clin+chem
BODK6	66	case	female	UK	18	NA	clin
BODK8	67	control	female	UK	16	NA	clin
BODK11	68	control	female	UK	17	NA	clin
BODK12	69	control	female	UK	14	NA	clin
BODK14	70	control	male	UK	16	NA	clin
BODK16	71	control	female	UK	13	NA	clin
BODK17	72	control	female	UK	12	NA	clin
BODK18	73	case	female	UK	23	NA	clin
BODK20	74	control	female	UK	19	NA	clin
BODK24	75	control	male	UK	15	NA	clin
BODK25	76	case	female	UK	23	NA	clin
BODK26	77	control	female	UK	17	NA	clin
BODK28	78	case	female	UK	21	NA	clin
BODK34	79	control	male	UK	16	NA	clin
BODK35	80	control	female	UK	16	NA	clin
BODK40	81	control	female	UK	19	NA	clin
BODK44	82	control	female	UK	16	NA	clin
BODK48	83	case	female	UK	20	NA	clin
BODK49	84	case	female	UK	22	NA	clin
BODK50	85	case	female	UK	21	NA	clin
BOH01	86	case	female	UK	20	NA	clin
BOH03	87	case	female	UK	23	NA	clin
BOH04	88	case	female	UK	23	NA	clin
BOH13	89	case	female	UK	24	NA	clin
BOH18	90	case	male	UK	25	NA	clin
BOH28	91	case	female	UK	21	NA	clin
BOH29	92	case	female	UK	24	NA	clin
BOH36	93	case	female	UK	22	NA	clin
BOH37	94	control	male	UK	13	NA	clin
BOH39	95	case	male	UK	22	NA	clin
BOH42	96	case	female	UK	21	NA	clin
BOX105	97	control	male	Norway	16	8	clin+chem
BOX106	98	control	male	Norway	13	10	clin+chem
BOX114	99	control	male	Norway	16	8.9	clin+chem
BOX115	100	control	male	Norway	17	9.4	clin+chem
BOX116	101	control	female	Norway	13	8.5	clin+chem
BOX118	102	control	female	Norway	13	11	clin+chem
BOX119	103	control	female	Norway	15	8	mor
BOX121	104	control	female	Norway	14	8.9	clin+chem
BOX123	105	control	female	Norway	15	10.5	clin+chem
BOX124	106	control	female	Norway	11	10.4	clin+chem
BOX125	107	control	female	Norway	17	9	clin+chem
BOX126	108	control	female	Norway	16	10.1	clin+chem
BOX128	109	case	female	Norway	20	0.7	clin+chem
BOX129	110	control	male	Norway	14	10.7	clin+chem
BOX130	111	control	female	Norway	16	10	clin+chem
BOX131	112	case	male	Norway	21	5.2	clin+chem
BOX132	113	control	female	Norway	15	11.1	clin+chem
BOX133	114	control	male	Norway	13	8.5	clin+chem
BOX134	115	control	female	Norway	10	8.3	clin+chem
BOX135	116	control	female	Norway	17	9.1	clin+chem
BOX136	117	control	female	Norway	17	8.6	clin+chem
BOX137	118	control	female	Norway	15	10.5	clin+chem
BOX138	119	control	female	Norway	15	10	clin+chem
BOXER_BI_3208_BROAD_3208	120	control	male	US	12	NA	mor
BOXER_BI_3231_BROAD_3231	121	control	female	US	17	NA	mor
BOXER_BI_3423_BROAD_3423	122	case	female	US	21	NA	mor
BOXER_BI_3677_BROAD_3677	123	case	female	US	16	NA	mor
BOXER_BI_3703_BROAD_3703	124	case	female	US	19	NA	mor
BOXER_BI_4911_BROAD_4911	125	control	female	US	15	NA	mor
BOXER_BI_5249_BROAD_5249	126	control	female	US	16	NA	mor
BOXER_BI_7353_BROAD_7353	127	case	female	US	20	NA	mor
BOXER_BI_7383_BROAD_7383	128	control	male	US	16	NA	mor
BOXER_BI_9280_BROAD_9280	129	case	female	US	19	NA	mor
BOXER_BI_11571_BROAD_11571	130	case	female	US	17	NA	mor
BOXER_BI_12333_BROAD_12333	131	case	female	US	24	NA	mor
BOXER_BI_12662_UPPSALA_1549	132	case	female	Sweden	20	NA	clin
BOXER_BI_18540_BROAD_18540	133	case	female	US	21	NA	mor
BOXER_BI_19856_UPPSALA_RD22	134	case	female	Sweden	26	1.1	clin
BOXER_BI_19861_UPPSALA_RD31	135	case	female	Sweden	20	1.3	clin
BOXER_BI_24408_BROAD_24408	136	case	male	US	19	NA	mor
BOXER_BI_25317_BROAD_25317	137	control	male	US	15	NA	mor
BOXER_BI_25517_UPPSALA_RD34	138	case	male	Sweden	21	0.9	clin
BOXER_BI_26042_BROAD_26042	139	case	male	US	16	NA	mor
BOXER_BI_26669_BROAD_26669	140	case	female	US	24	NA	mor
BOXER_BI_26869_BROAD_26869	141	case	female	US	19	NA	mor
BOXER_BI_89599_UPPSALA_RD42	142	case	female	Sweden	19	1	clin
BOXER_BI_89601_UPPSALA_RD54	143	case	female	Sweden	17	0.6	clin
BOXER_BI_89602_UPPSALA_RD56	144	case	female	Sweden	23	1.4	clin
BOXER_BI_89603_UPPSALA_RD57	145	case	female	Sweden	19	3.7	clin
BOXER_BI_89605_UPPSALA_RD60	146	case	male	Sweden	16	0.9	clin
BOXER_BI_89608_UPPSALA_2.6.15	147	control	female	Sweden	18	NA	clin
BOXER_BI_89609_UPPSALA_2.6.21	148	control	female	Sweden	19	NA	clin
BOXER_BI_89611_UPPSALA_2.6.24	149	control	male	Sweden	20	9	clin
BOXER_BI_89950_UPPSALA_2.6.27	150	control	female	Sweden	17	11	clin
BOXER_BI_89951_UPPSALA_2.6.28	151	control	male	Sweden	15	NA	clin
BOXER_BI_89953_UPPSALA_2.6.41	152	control	female	Sweden	13	12	clin
BOXER_BI_89955_UPPSALA_2.6.44	153	control	male	Sweden	15	8	clin
BOXER_BI_89956_UPPSALA_2.6.47	154	control	male	Sweden	19	15	clin
BOXER_BI_89957_UPPSALA_2.6.48	155	control	male	Sweden	16	11	clin
BOXER_BI_89959_UPPSALA_2.6.62	156	control	female	Sweden	18	NA	clin
CFA003059	157	control	female	Sweden	19	NA	clin
CFA003064	158	control	female	Sweden	12	10	clin
CFA003072	159	control	male	Sweden	10	8	clin
CFA003073	160	control	female	Sweden	17	10	clin
CFA003237	161	case	female	Sweden	18	2.7	clin
CFA003243	162	case	female	Sweden	16	1.1	clin
CFA003741	163	case	female	Sweden	20	2.2	clin
CFA006051	164	case	female	Sweden	19	4	clin
CFA006293	165	case	female	Sweden	22	NA	clin
CFA006308	166	case	female	Sweden	22	NA	clin
CFA006320	167	case	male	Sweden	18	4.9	clin
CFA007222	168	case	female	Sweden	24	2.5	clin
CFA008663	169	case	female	Sweden	17	2.5	clin
CFA009392	170	case	female	Sweden	19	2.1	clin
CFA009794	171	case	female	Sweden	22	2.3	clin
CFA009863	172	case	female	Sweden	23	2.8	clin
RD55	173	case	male	Sweden	16	3.3	clin
AU-1	174	case	female	Australia	25	NA	clin
AU-2	175	case	female	Australia	18	NA	clin
AU-3	176	case	female	Australia	25	NA	clin
BOX142	177	case	female	Norway	23	5.6	mor
BOX143	178	case	female	Norway	24	5	clin+chem
BOX144	179	case	female	Germany	21	1.5	clin
BOX146	180	case	female	Norway	19	1.8	mor
BOX147	181	case	female	Norway	17	2.2	clin+chem
BOX148	182	case	female	Norway	20	2.9	mor
BOX149	183	control	male	Norway	13	12	mor
BOX150	184	control	male	Norway	17	9	mor
BOX156	185	case	female	UK	20	2.5	clin+chem
BOX157	186	case	female	UK	26	5.2	clin+chem
BOX158	187	control	female	Norway	16	10.5	clin+chem
BOX159	188	control	female	Norway	16	9.9	clin+chem
BOX161	189	control	female	Norway	16	8	clin+chem
BOX162	190	case	female	UK	22	2.8	clin+chem
BOX163	191	control	female	UK	18	11.5	mor
BOX164	192	control	female	Denmark	15	9	clin+chem
BOX167	193	control	male	Norway	19	11.1	mor
BOX169	194	case	female	UK	21	1.1	clin+chem
BOX171	195	case	female	Norway	25	2.4	clin+chem
BOX173	196	control	male	Norway	19	8	mor
BOX174	197	case	female	Denmark	18	2.2	mor
BOX177	198	case	male	Norway	17	4.3	clin+chem
BOX183	199	case	female	Norway	19	0.4	mor
BOX204	200	case	female	Norway	20	4.3	mor
BOX227	201	control	female	Norway	15	8	clin+chem
BOX231	202	case	female	Norway	21	0.9	clin+chem
BOX229	203	case	female	Norway	25	2	clin+chem
box232	204	case	female	Norway	19	5.8	mor
box233	205	case	female	Norway	14	0.9	mor
box234	206	case	female	Norway	21	5.8	mor
box241	207	control	female	Norway	16	NA	mor
BOX243	208	case	female	Norway	20	5	clin+chem
BOX249	209	control	female	Norway	21	12	mor
B009	210	control	male	Finland	14	9.5	clin
B018	211	case	female	Finland	22	2.9	clin
B037	212	case	female	Finland	20	2	clin
B039	213	case	female	Finland	20	5	clin
B045	214	control	female	Finland	18	9.4	clin
B056	215	control	female	Finland	19	9.2	clin
B062	216	control	male	Finland	18	8.5	clin
B064	217	case	male	Finland	18	1.3	mor
B074	218	control	female	Finland	13	9.2	clin
B075	219	case	female	Finland	18	0.4	mor
B108	220	control	female	Finland	18	8	clin
B111	221	control	female	Finland	15	10.8	clin
B125	222	control	female	Finland	19	13	clin
B147	223	control	male	Finland	20	11.1	clin
B160	224	control	male	Finland	18	8	clin
B164	225	control	male	Finland	13	12.5	clin
B183	226	control	female	Finland	18	10.5	clin
B226	227	case	female	Finland	21	1.9	mor
B232	228	control	male	Finland	19	8.3	clin
B237	229	case	male	Finland	22	3.4	clin
B247	230	case	female	Finland	23	0.2	mor
B254	231	case	male	Finland	20	3	clin
B270	232	case	female	Finland	20	1.2	mor
B290	233	control	male	Finland	11	8.2	clin
B291	234	control	male	Finland	11	9.4	clin
B374	235	control	female	Finland	13	12.1	clin
B394	236	case	female	Finland	19	2.1	clin
B442	237	control	female	Finland	18	11.6	clin
B457	238	case	male	Finland	18	3	clin
BOX256	239	case	female	Norway	18	4.4	mor
BOX257	240	control	female	Norway	19	8.2	clin+chem
BOX269	241	case	female	Norway	16	4.5	mor
BOX272	242	control	female	Norway	12	12	mor
BOX273	243	control	male	Norway	17	8.9	mor
BOX282	244	case	female	Norway	27	0.8	mor
BOX251	245	case	female	Norway	19	1.6	mor
BOX254	246	case	female	Norway	20	5	mor
BOX264	247	control	female	Norway	12	11	mor
BOX265	248	control	male	Norway	16	8	clin+chem
BOX86	249	control	female	Norway	13	10	mor
BOX278	250	control	female	Norway	14	12.7	mor
BOX279	251	case	female	Norway	17	4.5	mor
BOX281	252	control	male	Norway	17	9	clin
BOX286	253	control	female	Norway	17	9	mor
BOX287	254	control	male	Norway	19	7	mor
1 NA: the exact age at the first diagnosis is unavailable. Their age was confirmed to meet the criteria of “cases under 6 years and controls over 8 years” by the veterinarians during the sampling.
2 clin: Evaluated in the clinic providing samples, and would include general clinical evaluation, with urine analysis, clinical chemistry with elevated creatinine, urea and/or SMDA ++; clin+chem: same as above, and with additional chemistry evaluated at Norwegian University of Life Science; mor: A kidney sample was received for pathological evaluation
